# Supplementary material for: A Novel Turn-On Fluorescence Probe Based on Cu(II) Functionalized Metal–Organic Frameworks for Visual Detection of Uric Acid
Source: Molecules. 2022 Jul 27;27(15):4803. doi: 10.3390/molecules27154803 (PMC9369708; doi:10.3390/molecules27154803)
Supplement: Supplementary file 1 [file molecules-27-04803-s001.zip]

Archive with 1 entries (1 files):
- molecules-1822856-supplementary.pdf
